# Supplementary material for: E-cadherin-deficient cells have synthetic lethal vulnerabilities in plasma membrane organisation, dynamics and function
Source: Gastric Cancer. 2018 Jul 31;22(2):273–86. doi: 10.1007/s10120-018-0859-1 (PMC6394693; doi:10.1007/s10120-018-0859-1)
Supplement: Supplementary file 1 — Supplementary material 1 (XLSX 13 KB) [file 10120_2018_859_MOESM1_ESM.xlsx]

## Sheet: Sheet1
Supplementary Table 1. Candidate gastric cancer synthetic lethal targets
Function	Gastric tumours	MCF10A RNAi	Description
cell-cell communication	PIK3CA; PIK3R1	PIK3CA; PIK3CD; PIK3CG; PIK3R1; PIK3R4; PIK3R5	phosphoinositide-3-kinase
	ILK	ILK	integrin linked kinase
	FYN		SRC family tyrosine kinase
Lipid metabolism	SMPD1	SMPD3; SMPD4	sphingomyelin phosphodiesterase
	PRKD1; PRKD3	PRKD2	protein kinase D1
	PLA2G4C; PLA2G5; PLA2G16; PLA2G2E	PLA2G12A; PLA2G12B; GLA2G15; PLA2G16; PLA2G2E; PLA2G4; PLA2G4D	phospholipase A2
	BCHE		butyrylcholinesterase
	PLB1	PLB1	phospholipase B1
	PLD4		phospholipase D
	PIP4K2A; PIP4K2B	PIP4K2B	phosphatidylinositol-5-phosphate 4-kinase
	PIK3CD; PIK3CG; PIK3R5; PIK3R6	PIK3CA; PIK3CD; PIK3CG; PIK3R1; PIK3R4; PIK3R5;	phosphoinositide-3-kinase
	PIP5K1C	PIP5K1A; PIP5K1C	phosphatidylinositol-4-Phosphate 5-kinase
	CERS1; CERS4; CERS5	CERS3	ceramide synthase
	ARSB; ARSG; ARSK		arylsulfatase
Apoptotic cleavage	PRKCQ	PRKCA; PRKCB; PRKCH; PRKCQ	protein kinase C
	ROCK1		rho associated coiled-coil containing protein kinase
Vesicle-mediated transport/membrane trafficking	TACR1	TACR1	tachykinin receptor
	AGTR1	AGTR1	angiotensin 2 receptor
	AKT3	AKT1	AKT
	GRIA1		glutamate receptor AMPA type
	RHOQ	RHOB; RHOC; RHOD; RHOH; RHOV	RHO GTPases
	PIP5K1C	PIP5K1A; PIP5K1C	phosphatidylinositol-4-phosphate 5-kinase
	AVPR2	AVPR1B	arginine vasopressin receptor
	PRKAA2	PRKAA2; PRKAB1; PRKACA;	AMP-activated protein kinase
	CHRM2	CHRM2	cholinergic receptor; muscarinic
	FZD4	FZD4; FZD5; FZD7; FZD8; FZD9; FZD10	frizzled class receptors
	ULK1		unc-51 like autophagy activating kinase
	ADRB2		adrenergic receptor
GPCR ligand binding	PTGER1; PTGER2; PTGER3	PTGER2; PTGER3	prostaglandin E receptor
	EDNRA; EDNRB		endothelin receptor
	LPAR1; LPAR4	LPAR2; LPAR4; LPAR5	lysophosphatidic acid receptor
	HTR1F; HTR2A; HTR2B; HTR7	HTR1B; HTR1D; HTR1E; HTR1F; HTR2B; HTR2C; HTR3B; HTR5A; HTR7	serotonin receptor
	PTGFR		prostaglandin F receptor
	S1PR1; S1PR2; S1PR3; S1PR5	S1PR5	sphingosine-1-phosphate receptor
	AVPR1A; AVPR2	AVPR1B	arginine vasopressin receptor
	FZD1; FZD4; FZD7; FZD8	FZD4; FZD5; FZD7; FZD8; FZD9; FZD10	frizzled class receptors
	CNR1*; CNR2	*Sensitive to CNR1 (CB1) antagonist otenabant	cannananoid receptor
	APLNR	APLNR	apelin receptor
	PTGDR		prostaglandin D2 receptor
	GLP2R		glucagon-like peptide receptor
	NMUR1	NMUR1	neuromedin 2 receptor
	GPBAR1		G protein-coupled bile acid receptor
	PTH1R		parathyroid hormone 1 receptor
	AGTR1; AGTR2	AGTR1
	PTGIR		prostaglandin I2 receptor
	ADRA1A; ADRA1B; ADRA1D; ADRA2A; ADRB2; ADRB3;		adrenergic receptor
	F2R	F2R; F2RL1	coagulation factor II receptor
	NPY1R; NPY5R	NPY1R; NPY5R	neuropeptide Y receptor
	P2RY14	P2RY4; P2RY8; P2RY10; P2RY12; P2RY13;	purinergic receptor P2Y
	VIPR2	VIPR1; VIPR2	vasoactive intestinal peptide receptor
	TACR1, TACR2	TACR1	tachykinin receptor
	SSTR2	SSTR1; SSTR2; SSTR4	somatostatin receptor
	CCKAR	CCKAR	cholecystokinin A receptor
	GRPR	GRPR	gastrin-releasing peptide receptor
	CHRM2	CHRM2	cholinergic receptor; muscarinic
	MLNR	MLNR	motilin receptor
	GALR1	GALR1; GALR2	galanin receptor
	CXCR7	CXCR1-4, 7	chemokine (C-X-C motif) receptor
	ADCYAP1R1		adenylate cyclase activating polypeptide receptor
Biological oxidations	PTGIS	PTGIS	prostaglandin I2 (prostacyclin) synthase
	GSTM5		glutathione S-transferase mu 5
	AOC3		amine oxidase, copper containing 3 (vascular adhesion protein 1)
NTPDase proteins	ENTPD1	ENTPD3; ENTPD7	ectonucleoside triphosphate diphosphohydrolase
Notes. Candidate SL genes identified in the gastric tumour analysis are shown in column 2. Gene family members of that candidate that were SL in the RNAi analysis are shown in column 3 (using a CDH1-/-/MCF10A viability ratio of <0.9). Genes in bold were identified as synthetic lethal in both the gastric tumour and isogenic MCF10A analyses. Orphan GCPRs and proteins not readily amendable to drug d…
